# Supplementary material for: A Moderate Decrease in ADAMTS13 Activity Correlates with the Severity of STEC-HUS
Source: Biomolecules. 2023 Nov 20;13(11):1671. doi: 10.3390/biom13111671 (PMC10669222; doi:10.3390/biom13111671)
Supplement: Supplementary file 1 [file biomolecules-13-01671-s001.zip]

Archive with 1 entries (1 files):
- biomolecules-2642057-supplementary.pdf
